# Supplementary material for: Endoscopic iatrogenic esophageal perforation and management: a retrospective outcome analysis in the modern era
Source: BMC Gastroenterol. 2023 Oct 31;23:371. doi: 10.1186/s12876-023-03004-x (PMC10617122; doi:10.1186/s12876-023-03004-x)
Supplement: Supplementary file 1 — Additional file 1. RAW Data [file 12876_2023_3004_MOESM1_ESM.xlsx]

## Sheet: Sheet1
Month	Year	Age	Gender	Location	Fellow/assisting	PMH	Prior endoscopy	Type of endo procedure, tx	EndoTx performed	Sx/indication	Size/Location of perf	How diagnosed	When diagnosed	Initial treatment	LOS in hospital	Additional Treatment	Clinical Status
Jan	2011	80	F	UCH	x	Dementia, COPD on 3L, hypothyroidism	Yes, multiple	SBE (Spirus)	APC of SB	Fe deficiency anemia	Middle	CT	24h	Primary surgical repair, lung decortication	25 days	PEG tube, bronchoscopy	Discharged to LTACH
April	2011	71	M	VA	none	A.fib, DM, CAD, Pulm HTN	Yes	EGD	APC of stomach	Symptomatic anemia	GEJ	xray	48h	OR for attempted repair but coded duing surgery	2 days	None	Died
May	2011	88	M	UCH	x	PrCA, AAA, macular degeneration	No	EUS	NA	Eval of new liver + pancreas mass	UES (Zenkers)	endoscopy	immediate	Abx only	3 days	None	Died within a few weeks but likely 2/2 complications from metastatic cancer
Nov	2011	70	F	UCH	none	NSCLC, PE on AC	No	EGD	Bougie dilation	Dysphagia, benign <1 cm stricture at 15cm	Upper	endoscopy	immediate	Clip x 3, Stent (14x70mm Alimaxx), IV Abx	5 days	Mediastinal abscess requiring I&D, G-tube placement, vocal cord repair for persistent aspiration	Discharged home
Dec	2011	71	M	UCH	none	Esophageal SCC, Afib on AC, DM2	Yes, multiple	EGD	Bougie dilation	Dysphagia, endotx of esophageal SCC	Lower	endoscopy	immediate	Stent (Alimaxx 16x70mm)	2 days	EGD for stent removal. Eventual esophagectomy in 2012. Related to worsening malignancy, unrelated to procedure	Discharged home
May	2012	85	F	UCH	x	Dementia, DM2	Yes	EGD	FB disimpaction	Food impaction	Upper	endoscopy	immediate	Abx only	6 days	None	Discharged home
Dec	2013	33	F	UCH	x	Pancreatitis	No	EGD	none	Hematemesis	Upper	CT	1 week	VATS, decortication	67 days	2nd thoracotomy w esophgeal resection, PEG tube placement, creation of spit fistula/esophageal closure	Discharged to LTACH
Dec	2013	58	M	UCH	x	Barrett's esophagus with IM adenoCA	Yes, with ESD	EGD	Bougie dilation	Barrett's , f/u after ESD	Lower	CT	24h	Stent (19 x 100mm Alimaxx)	5 days	Repeat stent placement, DHT feeding	Discharged home
Aug	2013	82	M	UCH	none	Barrett's esophagus, adenoCA s/p treatment	Yes, multiple	EGD	EMR	Barrett's , nodule	Lower	endoscopy	immediate	Hemoclip x 3, stent (22mm x 10 mm Alimax)	5 days	EGD for stent removal	Discharge home
May	2013	71	F	UCH	none	Esophageal IM adenocarcinoma	Yes, multiple	EGD	EMR	Esophageal adenocarcinoma staging and tTx	Middle	endoscopy	immediate	Stent (18mm x 100mm Wallflex))	4 days	EGD for stent removal	Discharge to home
March	2013	65	M	UCH	none	Barrett's, stage I adenocarcinoma	Yes, prior diagnostic EGD	EGD	ESD	Therapy of esophageal adenocarcinoma	Lower	endoscopy	immediate	Stent (22mm x 120mm Alimaxx)	2 days	Stent ulceration resulting in UGIB, esophageal fistula, repeat stenting, 3 day hospital course	Discharged home
Nov	2014	66	F	UCH	none	Barrett's, COPD, CAD	Yes, prior EMR	EGD	Balloon dilation	Dysphagia	Lower	endoscopy	immediate	Stent (19 x 100mm Alimaxx)	3 days	EGD for stent removal	Discharged home
May	2014	76	F	UCH	none	COPD, PE, Esophageal Adenocarcinoma	Yes	EGD	ESD	Stage I esophageal adenocarcinoma	GEJ	endoscopy	immediate	Clips, Stent (23mm x 120mm Alimaxx)	5 days	EGD for Stent removal, c/b stent fracture	Discharged home
May	2014	64	F	UCH	x	Asthma, Boerhaave's s/p surgery and stenting	Yes, and stent	EGD	Esoph SEMS removal	SEMS removal	Upper	endoscopy	immediate	Stent (80mm x 23mm Evolution stent)	5 days	EGD for Stent removal	Discharged home
Jan	2014	43	F	UCH	x	EoE	Yes	EGD	FB disimpaction	Food impaction	Lower	CT	24h	Stent (8mm x 20mm Evolution)	3 days	EGD for Stent removal	Discharged home
Jan	2015	60	M	UCH	none	CAD, achalasia	Yes	EGD	Pneumatic dilation 35mm	Dysphagia	GEJ	CT	2h	Abx only	7 days	None	Discharged home
Jan	2015	84	M	UCH	x	CAD, BPH	Yes	EGD	Pneumatic dilation 30mm	Dysphagia	GEJ	Esophagram	24h	Abx only	5 days	Patient transitioned to hospice care before any intervention was done	Died
Nov	2015	54	M	DH	x	None	No	EGD	FB disimpaction	Food impaction	Upper	Esophagram	24h	Abx only	3 days	None	Discharged home
Oct	2015	66	F	DH	x	DM2, schizophrenia, esophageal dysmotility, esophageal stricture	Yes,multiple	EGD	FB disimpaction	Food impaction	GEJ	Esophagram	3h	SURGICAL repair, G-tube placement	8 days	None	Discharged home
Sept	2015	28	F	UCH (Memorial)	none	Panc cyst, later diagnosed with EoE	No	EUS	FNA of panc cyst	Pancreatic cyst	Middle	Esophagram	2h	Clips x 2	3 days	Repeat EGD with clips	Discharged home
April	2015	37	F	UCH	none	GERD, Bladder Ca s/p resection, VWD, BPD, Known GEJ/cardia mass	No	EUS	FNA of gastric SE lesion	gastric deformity/subepithelial tumor	GEJ	CT	48h	Stent (23mm x 70mm Endomaxx)	13 days	Endoscopy for stent removal	Discharged home
July	2015	34	F	DH	x	Foreign body impaction	No	EGD	FB disimpaction	Foreign body	UES	CT	48h	Abx only	3 days	None	Discharged home
Nov	2016	39	M	DH	none	Polysubstance/EtOH abuse, chronic pancreatitis	Yes	EGD	none	Hematemesis	GEJ	CT	2h	Clip x 3	5 days	None	Left AMA
May	2018	47	M	DH	none	Hx distal esophagectomy	Yes, multiple	EGD	Balloon dilation	Dysphagia	Middle	endoscopy	immediate	Stent (23 x 105mm Wallflex)	2 days	None	Discharged home
April	2019	37	M	VA	x	Asthma	No	EGD	FB disimpaction	Food impaction	Lower	CT	4h	Stent (23 x 100mm Endomaxx)	20 days	Chest tube, Thoractotomy	Discharged to home
Aug	2019	85	F	UCH	x	Afib w/RVR	No	EUS	Duodenal polypectomy	Dx new duodenal mass	UES, pharynx	CT	24h	Repeat EGD, clips x 7, TPN	8 days	Thoracoscopy, drains	Died
Jan	2020	69	M	UCH (HRH)	none	GERD	Yes, several	EGD	Bougie dilation	Dysphagia	Lower	Esophagram	6H	Stent (23mm x 120mm Endomaxx	7 days	Second stent (23mm x 70mm overlapping Endomaxx)	Discharged to home
July	2022	68	F	UCH	x	EGJOO	Yes, several	EGD	Pneumatic dilation 30mm	Dysphagia, atypical CP	Lower	endoscopy	immediate	Stent (23mm x 120mm Endomaxx)	12 days	None	Discharged to home
Sept	2022	81	F	UCH	x	SCC of esophagus s/p XRT/chemo	Yes, several	EGD	Bougie dilation	Dysphagia	Middle	endoscopy	immediate	Stent (19mm x 70mm)	2 days	None	Discharged to home
Aug	2022	61	F	DH	none	GERD	Yes, several	EGD	Bougie dilation	Dysphagia	GEJ	CT	7d	Stent (23mm x 120mm Endomaxx)	50 days	Endoponge x 4, percutaneous drainage, PEG-J tube placement	Discharge to home
March	2022	30	M	UCH	none	EoE	Yes, several	EGD	Bougie dilation	Dysphagia	Middle	CT	24h	Abx only	1 day in ER	None	Discharged to home
Sept	2022	62	M	VA	x	ETOH hepatitis	Yes, EGD 4d prior	ERCP	none	Jaundice, dilated biliary tree	Lower	endoscopy	immediate	Stent (Wallflex)	6 days	Repeat stent w OTSC	Discharged to home
					x=fellow in case
98455 EGD
15295 Upper EUS
456 SBE (anterograde)
20237 ERCP
134443 total
